# Supplementary material for: Network Pharmacology and Experimental Validation to Explore the Mechanism of Qing-Jin-Hua-Tan-Decoction Against Acute Lung Injury
Source: Front Pharmacol. 2022 Jul 8;13:891889. doi: 10.3389/fphar.2022.891889 (PMC9304690; doi:10.3389/fphar.2022.891889)
Supplement: Supplementary file 2 [file DataSheet2.xlsx]

## Sheet: Table S1
Table S1 The main chemical constituents identified in QJHTD
No.	tR(min)	Formula	Ion mode	Exp.	Calc.	ppm	MSE	Identified compounds
1	2.5	C17H24O11	[M-H]-	403.124	403.124	-1	241.07	gardenoside
2	3.2	C26H32O14	[M-H]-	567.171	567.171	-0.5	243.06	mulberroside A
3	3.6	C23H34O15	[M-H]-	549.181	549.182	-0.9	225.07	genipin 1-β-gentiobioside
4	3.97	C19H18O11	[M-H]-	421.077	421.077	-0.5	331.04,301.03,259.02	manglferin
5	4.12	C17H24O11	[M-H]-	387.129	387.129	-0.8	225.07,123.04	geniposide
6	5.4	C26H28O13	[M-H]-	547.146	547.145	1.3	457.11,47.10,337.07	chrysin 6-C-arabinoside 8-C-glucoside
7	5.77	C26H28O13	[M-H]-	547.145	547.145	0.4	457.11,427.10,337.07	chrysin-6-C-β-D-glucoside-8-C-α-L-arabinoside
8	6.67	C27H45NO3	[M+H]+	432.348	432.348	-0.2	414.33,398.30	peimine
9	6.5	C28H34O15	[M-H]-	609.184	609.182	2.8	301.07	hesperidin
10	7.02	C27H43NO3	[M+H]+	430.332	430.332	0.5	412.32,396.29	peiminine
11	7.34	C21H18O11	[M-H]-	445.077	445.077	0.2	269.04,113.02	baicalin
12	7.59	C45H76O19	[M-H]-	919.49	919.49	0.2	757.43,445.07,269.04	timosaponin BⅡ
13	8.37	C22H20O11	[M-H]-	459.092	459.093	-0.7	283.06,267.03,113.02	oroxylin A-7-glucuronide
14	8.57	C22H20O12	[M-H]-	475.087	475.088	-1.1	299.05,284.03	hispidulin-7- O-β-d-glucuronide
15	8.9	C22H20O11	[M-H]-	459.092	459.093	-0.9	283.06,268.03,113.02	wogonoside
16	8.95	C57H92O28	[M-H]-	1223.57	1223.57	0.3	837.79	platycodin D
17	10.6	C15H10O5	[M-H]-	269.045	269.045	-0.4	223.03,195.04	baicalein
18	11.31	C18H34O5	[M-H]-	329.232	329.233	-3	211.13,171.10	tianshic acid
19	12.86	C42H62O16	[M+H]+	823.411	823.412	-0.6	647.37,453.33	glycyrrhizic acid
20	13.04	C16H12O5	[M-H]-	283.06	283.061	-1.1	268.03,211.03,	wogonin
21	13.67	C21H22O8	[M+H]+	403.14	403.139	2	373.09,358.06	nobiletin
22	13.96	C22H24O9	[M+H]+	433.151	433.15	3	403.10,373.05,345.06	3,5,6,7,8,3',4'-heptamethoxyflavone

## Sheet:  Table S2
Table S2. A total of 413 potential QJHTD-related targets
No.	Gene name
1	CHEK1
2	HCK
3	CMA1
4	CA12
5	GBA
6	NUDT9
7	GSTP1
8	TREM1
9	PIM1
10	FAP
11	BACE1
12	MTAP
13	TTR
14	CA1
15	CDK2
16	CTSD
17	CTSS
18	PDE4B
19	NPR3
20	TGFBR2
21	CCNA2
22	F2
23	AMY1A
24	AMY1B
25	AMY1C
26	MAPK10
27	NR1H2
28	BCHE
29	CA2
30	PPIA
31	PYGL
32	ANG
33	IMPA1
34	EPHB4
35	PNP
36	EGFR
37	RTN4R
38	ALB
39	CTSB
40	MMP8
41	ICAM2
42	CDK5R1
43	FCAR
44	HSD17B11
45	ESR1
46	NQO2
47	APOA2
48	SPARC
49	CTSV
50	SELP
51	QPCT
52	HSPA8
53	HSP90AA1
54	AKR1B1
55	DDX6
56	LGALS7
57	LGALS7B
58	PGR
59	CFB
60	HK1
61	STS
62	BMP7
63	PDE5A
64	TYMP
65	DHFR
66	MAOB
67	NOS3
68	FKBP1A
69	ANXA5
70	CYP19A1
71	SULT2A1
72	LCK
73	SHBG
74	APCS
75	SRC
76	BCAT2
77	KDR
78	MIF
79	CASP7
80	PDE4D
81	GSK3B
82	DPP4
83	DUSP6
84	MAPK14
85	NQO1
86	AMY2A
87	AHCY
88	RAC2
89	CSNK1G2
90	MMP3
91	ST14
92	PLK1
93	GSR
94	TNNC1
95	AR
96	PAH
97	DHODH
98	MAN1B1
99	ARF1
100	CASP3
101	C1R
102	NMNAT3
103	AMD1
104	ESRRG
105	CDA
106	IGLV2-8
107	ISG20
108	RXRA
109	MAPK8
110	BAG1
111	PLA2G10
112	PNPO
113	FNTA
114	CFD
115	PPARG
116	AZGP1
117	REG1A
118	NCS1
119	REN
120	IGF1R
121	ADAM17
122	PDPK1
123	Esr2
124	CDK6
125	PTPN1
126	CRAT
127	AKT1
128	SSE1
129	B3GAT1
130	DAPK1
131	GLO1
132	RHEB
133	PRKACA
134	PLAU
135	PDE3B
136	RHOA
137	SORD
138	MET
139	LDHB
140	TGFBR1
141	TNK2
142	KIF11
143	FGFR1
144	CTSK
145	FABP4
146	HSD17B1
147	UCK2
148	HMGCR
149	AKR1C3
150	MMP12
151	ITK
152	MMP7
153	CSNK2A1
154	TGM3
155	LGALS2
156	SOD2
157	DTYMK
158	MMP13
159	PCK1
160	DCK
161	NR3C2
162	GALK1
163	RAB11A
164	ADH1B
165	CCL5
166	RIDA
167	F10
168	LCN2
169	SNRPA
170	KYAT1
171	GATM
172	FABP5
173	LTF
174	IMPDH2
175	TYMS
176	KIF5B
177	PSPH
178	ME2
179	EEA1
180	OTC
181	CES1
182	TPI1
183	MTHFD1
184	PLA2G2A
185	SERPINA1
186	CPB1
187	CBR1
188	PPARD
189	CHIT1
190	HEXB
191	LGALS3
192	ARHGAP1
193	C8G
194	PAK6
195	CYP2C9
196	AKR1C1
197	HSD11B1
198	LTA4H
199	ALDH2
200	MDM2
201	SYK
202	UMPS
203	PLG
204	CLK1
205	BST1
206	HDAC8
207	RNASE3
208	JAK2
209	EPHX2
210	ELANE
211	IGF1
212	RAB5A
213	ARSA
214	ACP3
215	GC
216	PRDX5
217	FHIT
218	GPI
219	MAPK1
220	YARS1
221	PARP1
222	EPHA2
223	ATOX1
224	PIK3CG
225	LPA
226	ACE
227	CTNNA1
228	JAK3
229	ABO
230	SHMT1
231	HADH
232	CDC42
233	ALDOA
234	ADK
235	APRT
236	BMP2
237	AKR1C2
238	MAPKAPK2
239	ITGAL
240	PPP5C
241	F7
242	RORA
243	PNMT
244	FGFR2
245	WAS
246	ADH1C
247	SEC14L2
248	CLPP
249	NR1I3
250	ADORA2A
251	PKLR
252	NR1H4
253	PGF
254	TTPA
255	PPARA
256	GSTA1
257	ADH5
258	TRAPPC3
259	NOS2
260	THRB
261	PTPN11
262	FABP6
263	THRA
264	RNASE4
265	GALE
266	ACE2
267	FGF1
268	C1S
269	FABP3
270	BLVRB
271	HNF4G
272	NMNAT1
273	FABP7
274	HAGH
275	IMPDH1
276	ALAD
277	PDHB
278	AGXT
279	PSAP
280	PLEKHA4
281	GSTT2B
282	FDPS
283	CYP2C8
284	PPCDC
285	INSR
286	KIT
287	CRABP2
288	PAPSS1
289	RNASE2
290	GART
291	TPSB2
292	DPEP1
293	CDK7
294	MME
295	OAT
296	SELE
297	GCDH
298	FOLH1
299	CTSG
300	CCNT1
301	LYZ
302	METAP1
303	AURKA
304	CLC
305	PCP4
306	LSS
307	BRAF
308	PAK5
309	METAP2
310	HPGDS
311	SLC18A3
312	GAA
313	PLA2G1B
314	SIGMAR1
315	GANAB
316	FUCA1
317	HSD17B3
318	EBP
319	FUCA2
320	GANC
321	GLA
322	GBA2
323	AKT2
324	CHRM2
325	CHRM1
326	SRD5A2
327	AKT3
328	TTK
329	HSD11B2
330	BCL2L1
331	GLI1
332	MMP9
333	JUN
334	STAT3
335	MMP2
336	PSEN2
337	HTR2B
338	ADRA2A
339	ADRA2C
340	ADRA2B
341	PTGER1
342	PTGER4
343	PTGER2
344	PTGIR
345	PTGFR
346	PTGER3
347	SLC22A6
348	PTGDR
349	LTB4R
350	SLC6A4
351	TERT
352	KDM4E
353	XDH
354	ALOX15
355	CDK1
356	ALOX12
357	GRK6
358	ABCB1
359	CA7
360	CA4
361	CYP1B1
362	ADORA1
363	TNF
364	IL2
365	PTGS2
366	RPS6KA3
367	ACHE
368	NMUR2
369	NOX4
370	FDFT1
371	SLC29A1
372	NEU2
373	FLT3
374	IKBKB
375	NTRK2
376	OPRD1
377	ABCG2
378	ADORA3
379	APP
380	OPRM1
381	SRD5A1
382	SLC5A1
383	SLC5A2
384	PTGS1
385	TYR
386	SLC5A4
387	CHIA
388	ALOX5
389	VEGFA
390	FGF2
391	HPSE
392	LGALS4
393	LGALS8
394	DRD1
395	ADRA1D
396	MGAM
397	CA9
398	CA14
399	ADORA2B
400	LGALS9
401	ADA
402	OGA
403	GLRA1
404	GLRA2
405	PTPA
406	PTAFR
407	PRKCA
408	CDK5
409	PSENEN
410	NCSTN
411	APH1A
412	PSEN1
413	APH1B

## Sheet:  Table S3
Table S3. A list of 1917 targets of ALI disease
No.	Gene name
1	VIP
2	CXCL2
3	PPARG
4	ICAM1
5	TGFB1
6	APOA1
7	TFF2
8	FAS
9	TFF1
10	FASLG
11	SFTPD
12	IL17A
13	ASCL1
14	MYLK
15	NFE2L2
16	TNFAIP6
17	TXN
18	EPHX1
19	EDN1
20	IL1RL1
21	CAT
22	ACVR1
23	IL1B
24	PLAU
25	BAX
26	BCL2
27	CCL2
28	C3
29	FADD
30	PTGS2
31	MFN1
32	IL13
33	PLA2G2A
34	AKAP12
35	PECAM1
36	PAWR
37	CCL4
38	CXCL6
39	CAV1
40	TNF
41	TLR4
42	SCGB1A1
43	TIMP2
44	THBD
45	VEGFA
46	MFN2
47	XDH
48	CASP3
49	CASP8
50	SLPI
51	P2RY12
52	NOD2
53	PAK1
54	SERPINE1
55	FCGR1A
56	FCGR2A
57	FCGR2B
58	FGA
59	FLT1
60	GJA1
61	GOT1
62	GSR
63	F3
64	F2
65	PROCR
66	ADRA2A
67	CYP1A1
68	NQO1
69	AGER
70	ELANE
71	EPHX2
72	ALB
73	HMGB1
74	HMOX1
75	OPA1
76	NOS2
77	MIR330
78	MMP9
79	MMP7
80	MMP2
81	MIR96
82	KDR
83	ITGB2
84	AQP5
85	IFNG
86	IL1RN
87	IL2
88	IL4
89	IL6
90	IL10
91	IL18
92	ADAR
93	MST1R
94	TP53
95	EGFR
96	KRAS
97	FLT3
98	TERT
99	PTEN
100	CEBPA
101	MIR126
102	KIT
103	RUNX1
104	NPM1
105	BRAF
106	JAK2
107	STAT3
108	PIK3CA
109	AKT1
110	CDKN2A
111	RANBP2
112	ERBB2
113	KMT2A
114	NRAS
115	SFTPC
116	MIR21
117	DNMT3A
118	CXCL8
119	ETV6
120	ALK
121	GATA2
122	MIR15A
123	MIR34B
124	MIRLET7C
125	NBN
126	MAP2K1
127	ABCA3
128	CRP
129	MIRLET7D
130	RTEL1
131	SFTPB
132	MET
133	IDH1
134	SFTPA1
135	NSD1
136	MIR34A
137	MPO
138	HMBS
139	MIR17
140	TET2
141	BRCA1
142	MIRLET7A3
143	RARA
144	HLA-DRB1
145	MYC
146	CFTR
147	CTNNB1
148	ROS1
149	IDH2
150	MIR155
151	RB1
152	MIR125A
153	PAX5
154	NUP214
155	IRF1
156	ERCC6
157	MIR221
158	ABL1
159	CSF3
160	PTPN11
161	ACE
162	MIR145
163	NKX2-1
164	RTEL1-TNFRSF6B
165	BRCA2
166	HRAS
167	PRKN
168	MIR130A
169	MIR18A
170	MUC5B
171	SERPINA1
172	MAPK1
173	GATA1
174	MIRLET7B
175	MIR486-1
176	MIR222
177	ABCB1
178	SETBP1
179	MIR30D
180	SFTPA2
181	MIR223
182	NOTCH1
183	ATM
184	MIR34C
185	MIR210
186	TERC
187	MALAT1
188	PML
189	MIR19A
190	MIR128-2
191	CYP2A6
192	CSF2
193	MIR499A
194	GSTM1
195	DDX41
196	FGFR1
197	PICALM
198	MIR20A
199	CREBBP
200	MIR204
201	HLA-B
202	MIR29A
203	MIF
204	CTLA4
205	MIR200C
206	LCN2
207	CCND1
208	ACTB
209	MIRLET7E
210	MIR205
211	MIR93
212	WT1
213	LPP
214	STAT5B
215	ZBTB16
216	SETD2
217	HGF
218	MIR183
219	MTHFR
220	MIR200B
221	APOE
222	MDM2
223	COPA
224	GNB1
225	ENO2
226	MIR200A
227	HFE
228	HIF1A
229	TSC2
230	HLA-A
231	DNAJC21
232	CHEK2
233	MXRA5
234	LPIN1
235	MIR107
236	BCR
237	MAP3K8
238	MIR29C
239	STK11
240	MIR137
241	MIR141
242	MEFV
243	IKZF1
244	EGF
245	IL2RA
246	TP73
247	DICER1
248	MIR133B
249	MIR98
250	CPT2
251	MIR185
252	SOD1
253	MMP1
254	JUN
255	EP300
256	MIR203A
257	VHL
258	CDKN1A
259	MIR197
260	CDH1
261	STAT1
262	SMAD4
263	U2AF1
264	CDK4
265	MYB
266	LOC110806263
267	CDKN1B
268	PDGFRB
269	NTRK1
270	STAR
271	VWF
272	GSTP1
273	DSP
274	FAM13A
275	CXCR4
276	PARN
277	ABCC1
278	MIRLET7G
279	LRRC56
280	MARS1
281	MIR320A
282	CCN2
283	MIR429
284	CD274
285	CCL5
286	MIR16-1
287	CDKN2B
288	SPP1
289	EPO
290	ELN
291	IGF1
292	IL1A
293	IL3
294	RARB
295	CXCL12
296	ERBB3
297	NBAS
298	HP
299	CCR6
300	TLR2
301	CD4
302	NOS3
303	FGFR3
304	ASXL1
305	ERCC2
306	TSC1
307	FGF2
308	CXCL10
309	MTOR
310	NPPB
311	MUC1
312	IRF3
313	F5
314	TIMP1
315	ITGAM
316	BDNF
317	NF1
318	BCL2L1
319	PTPRC
320	CFH
321	BCOR
322	B2M
323	MYH11
324	GPT
325	MIR146A
326	TNFRSF1A
327	XIAP
328	ITGA3
329	DPP9
330	ADRB2
331	FIP1L1
332	CYP2C19
333	STN1
334	MIR152
335	SERPINC1
336	RET
337	FOS
338	TGM6
339	MAPK8
340	FBN1
341	ATP11A
342	INPP5E
343	XRCC1
344	SAA1
345	CD44
346	ESR1
347	CCL11
348	HLA-DQB1
349	IGHMBP2
350	FGF10
351	PARP1
352	SMARCA4
353	CALCA
354	ERCC6L2
355	CYCS
356	IL5
357	PRKAR1A
358	MME
359	MAPK3
360	ALOX5
361	NUMA1
362	NCAM1
363	PLG
364	ANPEP
365	FN1
366	HBB
367	INS
368	FGFR2
369	ANXA5
370	CD36
371	THPO
372	SERPINA3
373	CREB1
374	FARSB
375	FOXP3
376	ABCG2
377	BIRC5
378	MB
379	CD46
380	CASP9
381	PRTN3
382	SRC
383	ADAMTS13
384	EZH2
385	FLCN
386	CD34
387	PLAT
388	FGF7
389	MCL1
390	RUNX1T1
391	TGFBR2
392	PDGFRA
393	MECOM
394	CEACAM6
395	SELP
396	ENG
397	CP
398	TBK1
399	SMAD3
400	HLA-G
401	SOD2
402	MEG3
403	FBXW7
404	GFAP
405	CALR
406	MPL
407	CCR5
408	CYP2E1
409	TBL1XR1
410	CCL3
411	MBL2
412	IRF2BP2
413	TTR
414	APC
415	SYK
416	MAPK14
417	PDCD1
418	ALDH2
419	SHH
420	CHAT
421	SIRT1
422	S100B
423	ALAD
424	TNFSF10
425	TLR3
426	CD79A
427	IL7
428	GRP
429	BCL6
430	MIR27A
431	SMPD1
432	IL1R1
433	NABP1
434	FHIT
435	NUP98
436	HPRT1
437	KRT18
438	MYCN
439	REN
440	TGFBR1
441	CDK1
442	CD40
443	TYMS
444	KITLG
445	CST3
446	NOTCH3
447	IFNA1
448	NPPA
449	ANGPT2
450	NLRP3
451	COMT
452	HAVCR2
453	KNG1
454	MMP12
455	CSF3R
456	DNMT1
457	G6PD
458	JAK1
459	RALGAPA1
460	CSF1R
461	JAK3
462	PIK3CG
463	SET
464	RAF1
465	CD8A
466	VCAM1
467	RYR1
468	IGF2
469	SELE
470	CDK2
471	CYP2D6
472	ERCC1
473	BMP6
474	ARG1
475	RAD51
476	PDGFB
477	SEPTIN9
478	GBA
479	NFKB1
480	ADA
481	PIK3C2A
482	PMS2
483	CTSB
484	HSP90AA1
485	IL6R
486	MLH1
487	SF3B1
488	AQP4
489	IL15
490	LGALS3
491	HLA-C
492	MRTFA
493	KAT6A
494	RHOA
495	HAVCR1
496	CD14
497	LEP
498	MMP3
499	BCL10
500	TNFRSF10B
501	MIR142
502	IGF1R
503	BMP2
504	SST
505	PROM1
506	RINT1
507	PLAUR
508	LMNA
509	HADHA
510	FOXO3
511	PMP22
512	AGTR1
513	MUC5AC
514	NGF
515	GSTT1
516	MBP
517	MIR150
518	IL7R
519	ANGPT1
520	CBL
521	SOX2
522	LOX
523	SLC2A1
524	CFI
525	RUNX3
526	H19
527	LBP
528	MIR199B
529	MIR140
530	HOTAIR
531	PTX3
532	PTCH1
533	SLC9A3
534	CYP3A4
535	TKT
536	HSPA4
537	PRF1
538	TP63
539	CSF1
540	MIR106B
541	CDK6
542	SLC11A1
543	IL33
544	ITGB3
545	EGR1
546	HDAC1
547	MIR199A1
548	COL1A1
549	TF
550	MIR451A
551	BAP1
552	SLC17A5
553	CADM1
554	NAT2
555	CD40LG
556	THY1
557	RAC1
558	EDNRA
559	NFKBIA
560	SLC22A12
561	AGT
562	IFIH1
563	GDNF
564	TLR5
565	CDKN2B-AS1
566	KRT19
567	MEN1
568	NEAT1
569	BCL2L11
570	SP1
571	NR3C1
572	ACE2
573	STIL
574	MIR324
575	CHGA
576	IGFBP3
577	CXCL1
578	DNMT3B
579	MIR30A
580	CEBPB
581	BAALC
582	KEAP1
583	CEACAM5
584	WNT4
585	CRLF2
586	LUCAT1
587	DCK
588	TOP1
589	SAMD9L
590	SOX9
591	TRAF3
592	CXCR2
593	PVT1
594	RNASE3
595	ACTA2
596	NME1
597	ADIPOQ
598	SMAD2
599	LTA
600	SLC2A9
601	FOXF1
602	HLA-DQA1
603	TRIP13
604	NAGLU
605	PDPN
606	CPOX
607	APEX1
608	UCHL1
609	HSPB1
610	MIR182
611	CXCR3
612	BSG
613	AXL
614	BTK
615	CXCR1
616	ITGB1
617	POU5F1
618	DGKE
619	DAPK1
620	TCF3
621	BMI1
622	TFRC
623	TUG1
624	KRT7
625	LPL
626	MIR127
627	SPTAN1
628	FLNA
629	TLR9
630	HLA-DPB1
631	SOD3
632	CHRNA3
633	KRT8
634	POMC
635	MGMT
636	PCNA
637	CHI3L1
638	THBS1
639	NRP1
640	SLC6A4
641	GDF15
642	CHEK1
643	HSPG2
644	PTHLH
645	SLC13A3
646	TNNI3
647	C4A
648	H2AC18
649	ALDOA
650	DDX3X
651	GATA6
652	HDAC9
653	SLC19A1
654	DHFR
655	CCNA2
656	TGFA
657	MECP2
658	SRSF2
659	MIR195
660	GAPDH
661	DYNC2H1
662	EPOR
663	BMPR2
664	MIR23B
665	CASP1
666	MIR9-1
667	RARS1
668	CDH2
669	MIR22
670	APAF1
671	FLT4
672	NSMCE3
673	GLI1
674	SELL
675	PIK3R1
676	TAP1
677	CD24
678	VIM
679	NCOR1
680	SBDS
681	DMBT1
682	VEGFC
683	COL3A1
684	TOP2A
685	YAP1
686	ICOSLG
687	PTK2
688	CDKN2C
689	IL6ST
690	PTPN22
691	GSN
692	SYP
693	OGG1
694	SPINK1
695	IL4R
696	DEK
697	GRIN2B
698	CDC42
699	CYP1B1
700	XRCC3
701	MSH2
702	CD22
703	FARSA
704	CXCL9
705	MIR375
706	MIR181A1
707	CEACAM3
708	DPYD
709	PLA2G7
710	FANCC
711	TNFRSF1B
712	PRL
713	HSPA8
714	ZEB2
715	POSTN
716	KDM4C
717	PTGS1
718	TRB
719	RASSF1
720	DKC1
721	SOCS1
722	CTSG
723	CDA
724	GRIN1
725	IL11
726	NRG1
727	MIR335
728	MIR144
729	EIF2AK2
730	ESR2
731	ALDH1A1
732	CD33
733	IRF5
734	NOS1
735	AVP
736	NR1H2
737	SOCS3
738	NPC1
739	SCGB3A2
740	TGFB2
741	KCNN4
742	ENO1
743	PLK1
744	CCR2
745	DIABLO
746	CYP3A5
747	BPIFA1
748	CD19
749	ITGA5
750	MIR23A
751	ADM
752	MIR29B1
753	MIR328
754	ACTC1
755	PBX1
756	PGF
757	SCNN1A
758	PRKCA
759	IL2RB
760	ADORA2A
761	BLM
762	FOXP1
763	MYO18B
764	TRD
765	MMP8
766	RUNX2
767	MIR148A
768	MIR27B
769	PLA2G6
770	FOXM1
771	IDO1
772	SAMD9
773	ODC1
774	ABCC3
775	HBG2
776	CTSL
777	HSPA5
778	MIR424
779	CASP7
780	RPS6KB1
781	CASK
782	ATG7
783	UCA1
784	CCR3
785	ERBB4
786	EPCAM
787	GFI1
788	DRD2
789	TNNT2
790	DLK1
791	CSF2RA
792	GLI2
793	RPL5
794	MIR331
795	S100A9
796	EIF4E
797	TRPV4
798	GNAS
799	LIG4
800	STAT5A
801	RBM15
802	CD28
803	ABCC2
804	CHUK
805	CD9
806	TCF4
807	UGT1A1
808	MIR125B1
809	LDLR
810	TRG
811	XIST
812	ID1
813	FCGR3B
814	CCND3
815	TBX4
816	SREBF1
817	ADA2
818	PTK2B
819	KLF6
820	CTCF
821	FENDRR
822	SCN1A
823	SUFU
824	EWSR1
825	SDHB
826	CCAT1
827	CFLAR
828	BIRC2
829	MIR193A
830	AKT2
831	SPARC
832	GSTM3
833	DHCR7
834	ACVRL1
835	WRAP53
836	IFI27
837	HOXA9
838	MAPT
839	BRD4
840	MKI67
841	CCR7
842	SNAI1
843	MIR30E
844	MYD88
845	E2F1
846	MIR143
847	LYN
848	CIITA
849	IL12B
850	C5
851	BTNL2
852	PKD1
853	MT-ND1
854	GP1BA
855	GATA4
856	MIR25
857	HDAC2
858	GZMB
859	ERCC4
860	MIR338
861	STAT6
862	SERPINF2
863	AREG
864	STX1A
865	MIR124-1
866	F8
867	DNASE1
868	CD80
869	RAG1
870	TGFB3
871	DNTT
872	MIR30B
873	TEK
874	GLS
875	BARD1
876	TIMP3
877	RPS14
878	LACTB
879	MT-CO1
880	ITGAL
881	STING1
882	SCN9A
883	MMP14
884	BAK1
885	ETS1
886	GATA3
887	TTN
888	LMO2
889	WIF1
890	PPOX
891	AURKA
892	MIR196A1
893	LIF
894	UBA7
895	MUC4
896	AGTR2
897	SH2B3
898	IL9
899	TCIRG1
900	STMN1
901	VDR
902	NUDT15
903	CEP72
904	LTF
905	RASA1
906	MIR149
907	MIR378A
908	BECN1
909	MIR151A
910	MIR130B
911	RELA
912	STAT2
913	HLA-DPA1
914	LBR
915	ANXA2
916	MIR423
917	MT-CO3
918	S100A8
919	MEIS1
920	COL2A1
921	BIRC3
922	MIR574
923	PF4
924	XPA
925	GCLC
926	ITGA2B
927	KMT2C
928	CYBB
929	CD7
930	MIRLET7A1
931	BMP7
932	KRT20
933	TICAM1
934	KRT5
935	SKP2
936	PDGFA
937	CBFA2T3
938	TINF2
939	CYP1A2
940	CCK
941	GPC3
942	HSPD1
943	IRS1
944	FLI1
945	PI3
946	RBP4
947	GGT1
948	MIR326
949	CFB
950	MIR15B
951	CBS
952	TNFRSF11B
953	SOS1
954	APRT
955	CCL17
956	CDKN1C
957	CDK5
958	CR1
959	CLEC7A
960	F10
961	MIR30C1
962	TREM1
963	CCNB1
964	SCNN1B
965	PRSS1
966	MT-CYB
967	MIR340
968	CDH13
969	MSLN
970	POLG
971	DDR1
972	SPI1
973	TAMM41
974	CX3CR1
975	CDKN3
976	IGFBP2
977	BGLAP
978	GC
979	GPRC5A
980	MIR483
981	TLR1
982	PRKCI
983	LOC107133510
984	SMARCB1
985	HSPA1A
986	ASS1
987	ITGA4
988	CD38
989	MMP13
990	LOC106099062
991	BMP4
992	FOXO1
993	STRA6
994	MIR122
995	GAST
996	MTAP
997	CCN1
998	COL18A1
999	DUSP1
1000	DLL1
1001	STAT4
1002	CASP10
1003	EDNRB
1004	CD86
1005	ERCC5
1006	IL18BP
1007	APP
1008	LEPR
1009	IRF8
1010	CD226
1011	TGIF1
1012	IREB2
1013	HOPX
1014	CXCR5
1015	COL4A5
1016	GH1
1017	TNFRSF10A
1018	S100A4
1019	FANCA
1020	ATRX
1021	NKX2-5
1022	EPHA2
1023	TAC1
1024	APBB1
1025	SAT1
1026	CKB
1027	IFNB1
1028	ACHE
1029	HPGD
1030	CD55
1031	HYDIN
1032	KLF2
1033	MIR708
1034	C5AR1
1035	SHC1
1036	PGR
1037	ANKRD26
1038	CCL18
1039	MUC16
1040	NTRK2
1041	GHRL
1042	IFNA2
1043	CCNA1
1044	SQSTM1
1045	NTRK3
1046	F2RL3
1047	GAS5
1048	PON1
1049	TYMP
1050	GJB2
1051	ROBO1
1052	NOX4
1053	SERPINB1
1054	HAMP
1055	ARAF
1056	EPAS1
1057	ZEB1
1058	NCOR2
1059	SMAD7
1060	SCNN1G
1061	HTR2A
1062	PLA2G1B
1063	KMT2D
1064	MSR1
1065	LIPC
1066	RTN4R
1067	CASR
1068	CRH
1069	PRAME
1070	SDHA
1071	MIR181C
1072	VEGFD
1073	NEU1
1074	NGFR
1075	KL
1076	TLE1
1077	AOC3
1078	CRKL
1079	DPYSL5
1080	PRKCD
1081	GUSB
1082	CD63
1083	SRP54
1084	MPZ
1085	TPMT
1086	FCGR3A
1087	PRKAA1
1088	SLC26A9
1089	RHOB
1090	ITGAX
1091	MIR28
1092	F7
1093	ROCK1
1094	PRDX1
1095	POGZ
1096	MIR342
1097	SNAI2
1098	LOC106627981
1099	OLR1
1100	HADHB
1101	CLU
1102	TNC
1103	TBX1
1104	NIPBL
1105	WDR19
1106	PKHD1
1107	CASP2
1108	WWOX
1109	LCK
1110	IRF4
1111	TUBB
1112	MIR590
1113	PKM
1114	LOC110006319
1115	SFTA3
1116	IGHE
1117	ANXA1
1118	MIR212
1119	FUT4
1120	C4B
1121	MLLT1
1122	APOB
1123	CD47
1124	JUP
1125	MIR32
1126	PALB2
1127	BAD
1128	RACK1
1129	FLNB
1130	MMACHC
1131	ITGAV
1132	PXN
1133	TGM2
1134	F9
1135	BAG1
1136	LOC113664106
1137	GYPA
1138	NOTCH2
1139	NARS1
1140	MMP10
1141	MIR582
1142	XRCC5
1143	CSF2RB
1144	KLRK1
1145	PIGA
1146	SAA4
1147	PTGER4
1148	IRAK1
1149	KAT6B
1150	MASP2
1151	CD209
1152	CFHR1
1153	SIGLEC5
1154	MIR154
1155	ACTA1
1156	MIR181A2
1157	CCND2
1158	SCYL1
1159	HMGCR
1160	IFNGR1
1161	TRAF6
1162	KCNQ1OT1
1163	IL3RA
1164	IL22
1165	CYP11A1
1166	FGFR4
1167	CXCL5
1168	RTN4
1169	KIR3DL1
1170	SDHD
1171	LAMC2
1172	TWIST1
1173	HMGA2
1174	PLOD1
1175	SLC6A3
1176	TRA
1177	CCR1
1178	PPARA
1179	LGALS1
1180	MIR615
1181	CD276
1182	PYGM
1183	DNAH8
1184	IKBKG
1185	MIR214
1186	XRCC6
1187	PKD2
1188	STAG2
1189	TACR1
1190	CD5
1191	ABCA1
1192	IL18R1
1193	KDM6A
1194	ENPP2
1195	MIR17HG
1196	LEF1
1197	DES
1198	ASAH1
1199	TNFAIP3
1200	MIAT
1201	WNT3
1202	GSK3B
1203	FABP3
1204	MAPK10
1205	GLI3
1206	CYP2C9
1207	MIR26A1
1208	LPAR1
1209	MUSK
1210	COL5A1
1211	FBLN5
1212	TRPV1
1213	F2R
1214	KMT2E
1215	SLC29A1
1216	CYBA
1217	CACNA1A
1218	ITCH
1219	IGFBP7
1220	VTN
1221	AQP1
1222	KCNE2
1223	EFL1
1224	CCNE1
1225	FASN
1226	ALOX5AP
1227	MYH7
1228	MAOA
1229	CNOT3
1230	RPSA
1231	MIR10A
1232	EPHB4
1233	SIRT3
1234	BRIP1
1235	F2RL1
1236	MTR
1237	TSPO
1238	TBX5
1239	KIF1A
1240	COL1A2
1241	GAREM2
1242	YY1
1243	WRN
1244	CYSLTR1
1245	RETREG1
1246	IGH
1247	RPN1
1248	RAD21
1249	GREM1
1250	TUSC7
1251	SNHG1
1252	PIK3CD
1253	BPI
1254	PPBP
1255	RETN
1256	PRPS1
1257	XPO1
1258	WNK1
1259	HNRNPA2B1
1260	ERG
1261	PDE4A
1262	JAG1
1263	PPP2R1A
1264	CLEC12A
1265	TPO
1266	TNFRSF9
1267	DOCK8
1268	UNC93B1
1269	BUB1B
1270	FGF1
1271	CHRNA1
1272	CCR4
1273	HYAL2
1274	EIF2AK4
1275	GRPR
1276	CDX2
1277	SEMA3B
1278	RBM5
1279	PPARGC1A
1280	EIF2AK3
1281	SMO
1282	CFHR3
1283	PPIG
1284	MT-ND4
1285	MIR31
1286	PTPRT
1287	CDC25A
1288	FECH
1289	TNFRSF13B
1290	IL36RN
1291	VDAC1
1292	IL12A
1293	CCDC40
1294	ING1
1295	C1S
1296	SMC1A
1297	IFNAR1
1298	ITIH4
1299	DDX58
1300	ACAD9
1301	CDK12
1302	CD82
1303	CACNA1S
1304	IRAIN
1305	MIR99A
1306	CCDC39
1307	CD163
1308	DPAGT1
1309	TERF1
1310	CAMP
1311	NCOA2
1312	LTBP4
1313	MSH6
1314	TCF21
1315	CDH5
1316	ELAVL4
1317	TANGO2
1318	MIR24-1
1319	OPRM1
1320	MIR100
1321	TSLP
1322	AFF4
1323	MT-ND2
1324	CCL22
1325	SERPINH1
1326	ACKR1
1327	ACY1
1328	RXRA
1329	CHRM3
1330	HCRT
1331	CTNND1
1332	TMPRSS2
1333	ADCY10
1334	AFP
1335	LARS1
1336	SUZ12
1337	OCA2
1338	TAP2
1339	TG
1340	ADAM12
1341	MIR146B
1342	PRDM16
1343	PRAM1
1344	TNFRSF10D
1345	PRKDC
1346	KRT14
1347	ABCB4
1348	TTC21B
1349	MIR125B2
1350	TFAP2A
1351	SEMA3F
1352	SF3B2
1353	SCN11A
1354	GLA
1355	MIR128-1
1356	MIR192
1357	PMAIP1
1358	HNRNPH1
1359	ELP1
1360	BPTF
1361	MAP2K4
1362	FGB
1363	ANKK1
1364	AGO2
1365	XRCC2
1366	HNF1B
1367	PEBP1
1368	EPX
1369	NCF2
1370	UROD
1371	IL16
1372	PRKCE
1373	PRKG1
1374	DNAH9
1375	RIPK1
1376	ILK
1377	WDR35
1378	EVC2
1379	CD81
1380	YWHAE
1381	MYOD1
1382	LAMA3
1383	PTPA
1384	GGH
1385	MIR138-1
1386	RMRP
1387	AFDN
1388	NINJ1
1389	CFHR5
1390	CHIT1
1391	DKK3
1392	PRSS2
1393	ABCC4
1394	RECK
1395	ALPP
1396	CD2
1397	FPGS
1398	AHR
1399	CHKA
1400	EPRS1
1401	DNAH11
1402	ZAP70
1403	HSF1
1404	OSM
1405	GAL
1406	TREM2
1407	TNFSF11
1408	HDAC4
1409	FABP1
1410	SIK1
1411	CDC25C
1412	TNFSF13B
1413	LAMA2
1414	IL12RB1
1415	IL1RAPL2
1416	REG3A
1417	IL23R
1418	AKR1B10
1419	SLC22A5
1420	AIMP2
1421	CDKL5
1422	LOC100507346
1423	ECT2
1424	HNMT
1425	NMB
1426	TNFSF12
1427	HDGF
1428	VAV1
1429	OFD1
1430	F13A1
1431	HK2
1432	LDHA
1433	STXBP1
1434	KCNA2
1435	SMN1
1436	HABP2
1437	YBX1
1438	TJP1
1439	PTGES
1440	NOP10
1441	SAA2
1442	NEB
1443	MIR497
1444	EDN3
1445	SDC1
1446	WWP2
1447	SMC3
1448	DNAAF1
1449	SLC34A1
1450	SOX4
1451	CD247
1452	ADAM17
1453	NCOA3
1454	ESM1
1455	SCN2A
1456	KIAA0319L
1457	MLF1
1458	NPY
1459	NAMPT
1460	SYNGAP1
1461	PAPPA
1462	GPX1
1463	STIM1
1464	FLT3LG
1465	SSTR2
1466	XPC
1467	NDUFS4
1468	CYP27A1
1469	ATR
1470	UMOD
1471	SOX2-OT
1472	SLC4A1
1473	TET1
1474	BPIFB1
1475	NDUFS2
1476	MT-ND5
1477	MRE11
1478	MIR135A1
1479	KCNB1
1480	IKBKB
1481	PPP3CA
1482	NFKB2
1483	MIR218-1
1484	HOXA5
1485	MT-ATP6
1486	TFPI2
1487	DEFB1
1488	ASNS
1489	IL24
1490	BLNK
1491	ACP5
1492	NPC2
1493	ATP2A2
1494	MIR133A1
1495	HPS1
1496	COL4A1
1497	DNAAF5
1498	NLRP1
1499	CD59
1500	SLC25A15
1501	WNT5A
1502	DEFB4A
1503	MALT1
1504	APOH
1505	MAG
1506	C11orf65
1507	TP53BP2
1508	LCAT
1509	FURIN
1510	RIOX1
1511	ITGB4
1512	EIF4EBP1
1513	MIR124-3
1514	GLIS2
1515	AQP3
1516	FANCD2
1517	ABCC8
1518	ECE1
1519	FCN3
1520	APOL1
1521	CYP2B6
1522	MIR455
1523	NTS
1524	ETS2
1525	F12
1526	RPS19
1527	LPA
1528	IL17F
1529	GAA
1530	MIR148B
1531	USP7
1532	SLC26A1
1533	CASC2
1534	CYP2A13
1535	RPS27A
1536	KCNQ2
1537	HAX1
1538	CALB2
1539	ARID1A
1540	RPL11
1541	DDX5
1542	MRC1
1543	EPHA3
1544	GCDH
1545	HBA1
1546	OTC
1547	HFE-AS1
1548	MST1
1549	MIR485
1550	NF2
1551	SRF
1552	SGK1
1553	PDE5A
1554	ARID1B
1555	GAS8
1556	DNAH7
1557	ITGA2
1558	CCN4
1559	ORM1
1560	CYP19A1
1561	LIPA
1562	WAS
1563	DDIT3
1564	NEK8
1565	PTPN6
1566	IKZF3
1567	DIPK1A
1568	NHP2
1569	NTF3
1570	DROSHA
1571	CTRC
1572	LRP2
1573	HOTTIP
1574	MIR139
1575	MUC7
1576	MIRLET7F1
1577	RPGR
1578	CEACAM7
1579	SCARB2
1580	CA9
1581	AMBP
1582	NCF1
1583	TOLLIP
1584	ERN1
1585	TSPAN7
1586	CR2
1587	NES
1588	ATP12A
1589	FLG
1590	ICOS
1591	FOXA1
1592	MIR193B
1593	HBEGF
1594	ABCC5
1595	ADRB1
1596	CCKBR
1597	SERPINB2
1598	HSD17B1
1599	DAAM2
1600	NANOG
1601	MGAT3-AS1
1602	ATP7B
1603	IFT140
1604	FGF23
1605	KDM1A
1606	EZR
1607	ADAMTSL1
1608	GCG
1609	XRCC4
1610	MX1
1611	PLEC
1612	SLC7A7
1613	SNCA
1614	MIR191
1615	ACP1
1616	GHR
1617	SERPINB5
1618	PDCD4
1619	HPX
1620	SNHG16
1621	STK36
1622	HPS6
1623	CISH
1624	VIPR1
1625	TH
1626	KCNK3
1627	PHF6
1628	SPAAR
1629	NTN1
1630	DCN
1631	MIR186
1632	P2RX7
1633	PRKCZ
1634	FAH
1635	IFT80
1636	SCARB1
1637	TRPC6
1638	A2ML1
1639	USF2
1640	GLUL
1641	CXCR6
1642	AKR1C1
1643	TRAF4
1644	HDAC3
1645	TYROBP
1646	CUX1
1647	LOC111674463
1648	MIR24-2
1649	NCR1
1650	PLA2G10
1651	STK4
1652	MPV17
1653	KLF4
1654	LRP1B
1655	IGFBP5
1656	BCHE
1657	MIR101-1
1658	CALCRL
1659	NT5C2
1660	HERC2
1661	CD69
1662	MEF2C
1663	MIR296
1664	HOTAIRM1
1665	EPHA4
1666	NALCN
1667	SNRPN
1668	BDKRB2
1669	ATP1A3
1670	DANCR
1671	PSMB8
1672	TTC12
1673	CDCP1
1674	ELMOD2
1675	REST
1676	YARS1
1677	MAGEA4
1678	CUL5
1679	MIR339
1680	CTSD
1681	COL4A3
1682	DNAAF2
1683	RAPSN
1684	IRAK3
1685	GADD45A
1686	CLDN4
1687	INSR
1688	MIR219A1
1689	MIR361
1690	ASCC1
1691	POT1
1692	USP8
1693	EPHA7
1694	FOXA2
1695	MIR425
1696	CEP57
1697	FMR1
1698	CYBC1
1699	CITED2
1700	IFNAR2
1701	AFF3
1702	RAI1
1703	MIR135B
1704	IL23A
1705	AMFR
1706	PLAG1
1707	SPRY2
1708	PTGIS
1709	CCR9
1710	KLRC1
1711	PDE4D
1712	SERPINB3
1713	NR4A1
1714	CLEC4M
1715	CCL20
1716	PLCG2
1717	CCNH
1718	HDAC8
1719	SERPING1
1720	RAG2
1721	S100A1
1722	TYK2
1723	NEK9
1724	DKK1
1725	AR
1726	NEK1
1727	MT-TL1
1728	HNF1A-AS1
1729	EPHB2
1730	XBP1
1731	DZIP1L
1732	SON
1733	BSCL2
1734	SUMO1
1735	POLR1C
1736	CDK9
1737	PSMB9
1738	ADORA2B
1739	KIAA0586
1740	IVNS1ABP
1741	IQSEC2
1742	SCN8A
1743	CACNA1C
1744	DNAL1
1745	DNM1
1746	SLC22A4
1747	TREX1
1748	HRH2
1749	ATF3
1750	MYH6
1751	HTR3A
1752	NCL
1753	TLR7
1754	RAB11A
1755	RPS15A
1756	AIF1
1757	MIR532
1758	RPS26
1759	SIX1
1760	SCN1B
1761	AQP9
1762	TP73-AS1
1763	MIR216A
1764	MIR373
1765	IRF7
1766	BRD2
1767	MUTYH
1768	SMARCE1
1769	GAS1
1770	SCN1A-AS1
1771	EFEMP2
1772	CUX2
1773	APC2
1774	EBF3
1775	SGSH
1776	SMARCA2
1777	BHLHE40
1778	MOG
1779	HCK
1780	COX4I2
1781	SULT1A3
1782	ATP4A
1783	FOXP2
1784	OXT
1785	TFPI
1786	CC2D2A
1787	CNR1
1788	FLII
1789	NR5A2
1790	ADORA1
1791	S1PR1
1792	KCNMA1
1793	KLRD1
1794	ZFAS1
1795	GPX3
1796	RAD50
1797	FANCG
1798	PROC
1799	CRABP1
1800	SOX17
1801	RIT1
1802	CSPG4
1803	NPRL2
1804	CFAP300
1805	ADCYAP1
1806	CLDN5
1807	MED13L
1808	SNHG7
1809	RAD51C
1810	TNIP1
1811	PTCH2
1812	TCN2
1813	EHMT1
1814	NAGS
1815	MIR92A1
1816	IL37
1817	ALDH5A1
1818	PCAT1
1819	KCNJ5
1820	MIR218-2
1821	CX3CL1
1822	PLA2G4A
1823	PCLAF
1824	H4-16
1825	NFKBIL1
1826	H1-0
1827	SDHC
1828	SAMHD1
1829	UBA1
1830	PRKCH
1831	SBF2-AS1
1832	ID4
1833	UCP2
1834	FAT4
1835	AOPEP
1836	TTC7A
1837	IL17RA
1838	SEMA4D
1839	JMJD1C
1840	MAP2K2
1841	AQP2
1842	BMPR1A
1843	FGF8
1844	ALG9
1845	MIR374A
1846	HBA2
1847	GNRH1
1848	PPP2R2A
1849	RPS28
1850	TRIM21
1851	AXIN2
1852	MAX
1853	ZIC2
1854	NFIA
1855	NR1I2
1856	NLRC4
1857	TRIM8
1858	WFS1
1859	NDRG1
1860	TCF20
1861	ACADVL
1862	TAPBP
1863	DMD
1864	DPP4
1865	LOXL2
1866	DLGAP2
1867	KAT5
1868	BRS3
1869	SLC25A13
1870	AVPR2
1871	SRPK1
1872	MS4A1
1873	LAMP2
1874	AIFM1
1875	STARD3
1876	MIR134
1877	TNFSF4
1878	TCF7
1879	EXT2
1880	TRPM3
1881	GJB1
1882	MIR4435-2HG
1883	CTSK
1884	PTGER2
1885	MIRLET7I
1886	OSMR
1887	TNXB
1888	GSTA1
1889	CYP17A1
1890	IL21
1891	DYNC2I2
1892	FLNC
1893	DNAJC30
1894	FES
1895	WNT2B
1896	ISG15
1897	ACADS
1898	AUTS2
1899	NOVA1
1900	DBH
1901	EEF1A2
1902	KCNJ11
1903	TRIM28
1904	MIR377
1905	IFT172
1906	ACVR2B
1907	HMGCL
1908	SERPINF1
1909	MGP
1910	HOXA7
1911	NPHS1
1912	NE
1913	TNF-R1
1914	GPRC6A
1915	SP
1916	p38 alpha
1917	CFTR del F508

## Sheet: Table S4
Table S4. A list of 176 potential targets of QJHTD for ALI
No.	Gene name
1	CHEK1
2	HCK
3	GBA
4	GSTP1
5	TREM1
6	MTAP
7	TTR
8	CDK2
9	CTSD
10	TGFBR2
11	CCNA2
12	F2
13	MAPK10
14	NR1H2
15	BCHE
16	EPHB4
17	EGFR
18	RTN4R
19	ALB
20	CTSB
21	MMP8
22	ESR1
23	SPARC
24	SELP
25	HSPA8
26	HSP90AA1
27	PGR
28	CFB
29	BMP7
30	PDE5A
31	TYMP
32	DHFR
33	NOS3
34	ANXA5
35	CYP19A1
36	LCK
37	SRC
38	KDR
39	MIF
40	CASP7
41	PDE4D
42	GSK3B
43	DPP4
44	MAPK14
45	NQO1
46	MMP3
47	PLK1
48	GSR
49	AR
50	CASP3
51	CDA
52	RXRA
53	MAPK8
54	BAG1
55	PLA2G10
56	PPARG
57	REN
58	IGF1R
59	ADAM17
60	CDK6
61	AKT1
62	DAPK1
63	PLAU
64	RHOA
65	MET
66	TGFBR1
67	FGFR1
68	CTSK
69	HSD17B1
70	HMGCR
71	MMP12
72	MMP7
73	SOD2
74	MMP13
75	DCK
76	RAB11A
77	CCL5
78	F10
79	LCN2
80	LTF
81	TYMS
82	OTC
83	PLA2G2A
84	SERPINA1
85	CHIT1
86	LGALS3
87	CYP2C9
88	AKR1C1
89	ALDH2
90	MDM2
91	SYK
92	PLG
93	HDAC8
94	RNASE3
95	JAK2
96	EPHX2
97	ELANE
98	IGF1
99	GC
100	FHIT
101	MAPK1
102	YARS1
103	PARP1
104	EPHA2
105	PIK3CG
106	LPA
107	ACE
108	JAK3
109	CDC42
110	ALDOA
111	APRT
112	BMP2
113	ITGAL
114	F7
115	FGFR2
116	WAS
117	ADORA2A
118	PGF
119	PPARA
120	GSTA1
121	NOS2
122	PTPN11
123	ACE2
124	FGF1
125	C1S
126	FABP3
127	ALAD
128	INSR
129	KIT
130	MME
131	SELE
132	GCDH
133	CTSG
134	BRAF
135	GAA
136	PLA2G1B
137	GLA
138	AKT2
139	BCL2L1
140	GLI1
141	MMP9
142	JUN
143	STAT3
144	MMP2
145	ADRA2A
146	PTGER4
147	PTGER2
148	SLC6A4
149	TERT
150	XDH
151	CDK1
152	ABCB1
153	CYP1B1
154	ADORA1
155	TNF
156	IL2
157	PTGS2
158	ACHE
159	NOX4
160	SLC29A1
161	FLT3
162	IKBKB
163	NTRK2
164	ABCG2
165	APP
166	OPRM1
167	PTGS1
168	ALOX5
169	VEGFA
170	FGF2
171	CA9
172	ADORA2B
173	ADA
174	PTPA
175	PRKCA
176	CDK5

## Sheet: Table S5
Table S5. Topological attribute table of the top 20 targets of Compound-target-pathway network
NO.	Targets	Protein Name	Degree	Betweenness Centrality	Closeness Centrality
1	MAPK14	Mitogen-Activated Protein Kinase 14	30	0.0108314	0.521635
2	EGFR	Epidermal Growth Factor Receptor	29	0.00997606	0.516667
3	CDK2	Cyclin Dependent Kinase 2	28	0.00876091	0.516667
4	SRC	SRC Proto-Oncogene	28	0.00863231	0.514218
5	CCNA2	Cyclin A2	27	0.00848807	0.511792
6	F2	Mitogen-Activated Protein Kinase 14	27	0.00927346	0.514218
7	AKT1	AKT Serine/Threonine Kinase 1	25	0.00710194	0.497706
8	ESR1	Estrogen Receptor 1	25	0.00633268	0.507009
9	AR	Androgen Receptor	24	0.00566353	0.502315
10	NOS3	Nitric Oxide Synthase 3	24	0.00685599	0.504651
11	PGR	Progesterone Receptor	24	0.00582904	0.504651
12	GSK3B	Glycogen synthase kinase 3 beta	23	0.0068401	0.495434
13	TGFBR2	Transforming Growth Factor Beta Receptor 2	23	0.00576957	0.497706
14	HSPA8	Heat shock cognate 71 kDa protein	23	0.00562825	0.502315
15	HSP90AA1	Heat Shock Protein 90 Alpha Family Class A Member 1	22	0.00489554	0.5
16	IGF1R	Insulin-like growth factor 1 receptor	22	0.00815126	0.495434
17	PPARG	Peroxisome Proliferator Activated Receptor Gamma	22	0.00619786	0.5
18	MMP3	Matrix Metallopeptidase 3	22	0.00459344	0.497706
19	PDE4D	Phosphodiesterase 4D	22	0.00450872	0.497706
20	BRAF	B-Raf proto-oncogene serine/threonine-protein kinase	21	0.00681119	0.484375

## Sheet: Table S6
Table S6. -CDOCKER ENETGY(kcal/mol) of 22compounds and the original ligands docking with the first 20 targets in the component-target-pathway network.
No.	Test Compounds	MAPK14	EGFR	CDK2	SRC	CCNA2	F2	AKT1	ESR1	AR	NOS3	PGR	GSK3B	TGFBR2	HSPA8	HSP90AA1	IGF1R	PPARG	MMP3	PDE4D	BRAF
		(1W83)	(5UG9)	(1PXK)	(2H8H)	(4FX3)	(3QWC)	(4EKL)	(5AAV)	(2PIX)	(6POV)	(3HQ5)	(4PTC)	('5E91)	(6B1I)	(6U9A)	(1JQH )	(3OSI)	(4G9L)	(1XOQ)	(3C4C)
1	Chrysin 6-C-arabinoside 8-C-glucoside	–	12.5043	-3.79195	10.9452*	12.2907	7.05169	15.3597	-56.1364	-147.153	14.0315*	-86.5627	11.4753	9.00132	-38.1831	7.2664	21.5556	11.4539	9.79911	20.2964	-3.87965
2	Chrysin-6-C-glucoside-8-C-arabinoside	–	10.2027	-5.39135	15.5011*	20.2981*	4.11229	11.6726	-91.2419	-91.9306	15.2598*	-104.802	11.1764	17.1966	-28.4884	9.72167	18.3938	11.1738	10.4231	22.2581*	2.09976
3	Baicalin	19.9162	22.7081*	31.3805*	29.7113*	27.5083*	20.1087	23.8009	15.3267	-21.4316	24.4488*	1.14982	25.5249	25.4052	23.7674	18.3256*	38.4082	24.1947	30.0185	44.0832*	20.7958*
4	Oroxylin A-7-glucuronide	16.8468	21.3841	21.9025*	22.0098*	24.3054*	15.1807	17.0749	4.00439	-32.5196	19.7453*	-3.2284	18.9782	23.047	33.5045	13.9309	21.758	17.4878	23.8336	38.3808*	13.3741
5	Hispidulin-7- O-β-D-glucuronide	12.2484	14.7132	9.87439	17.1634*	24.4767*	15.0692	20.1589	6.67983	-29.439	19.5841*	-8.81197	23.7735	24.9635	32.3444	14.7237	29.239	20.1543	19.3021	38.0154*	11.7113
6	Wogonoside	12.6441	19.4474	20.7082	14.7166*	20.4448*	11.8065	21.8432	14.7622	-36.9988	21.3153*	-22.8743	18.519	19.9741	13.4073	16.5217	23.4243	18.8826	16.7132	36.6492*	17.0776*
7	Baicalein	30.9545	35.249*	35.6495*	32.0895*	35.0418*	32.5803*	34.0673*	33.7627*	36.7935*	29.2114*	35.78*	32.9005*	34.7919*	38.3539	35.482*	39.9382	33.0888*	38.8915	54.777*	32.2227*
8	Wogonin	25.1375	25.5322*	29.7339*	28.923*	31.79*	23.0643*	29.5422*	28.3653*	29.6351*	24.0127*	30.424*	27.0528	29.5827*	29.6475	28.4474*	30.977	28.9097*	33.598	41.6568*	25.6306*
9	Gardenoside	-33.7476	-19.7774	-16.6824	-19.0668	-15.2085	-21.6175	-19.2827	-26.9431	-34.3998	-25.3965	-35.7723	-22.2794	-18.919	-18.7991	-26.3105	-8.4984	-27.0165	-14.296	-3.2067	-29.0712
10	Genipin1-β-gentiobioside	–	-36.3707	-41.0976	-33.6036	-26.8858	-33.9013	-27.3656	-54.0446	-138.866	-31.5232	-101.982	-32.314	-31.3587	-33.9233	-34.2112	-22.8401	-37.9565	-22.2886	-19.8982	-54.5475
11	Geniposide	-32.3487	-27.2269	-23.0557	-23.1804	-20.9686	-26.137	-20.2652	-26.3308	-34.9189	-26.5105	-26.3529	-21.4671	-18.8598	-25.167	-24.3364	-13.425	-26.8398	-16.6284	-5.21795	-25.666
12	Peimine	-96.2927	-35.5649	-60.035	-31.9949	-35.7736	-35.9177	-37.386	-73.3185	-148.449	-32.9915	-123.05	-28.0713	-29.2016	-44.3537	-40.1632	-22.9256	-51.9953	-29.3083	-20.9354	-38.0235
13	Peiminine	-87.5042	-33.5818	-46.1096	-25.7178	-31.1928	-33.1492	-36.4179	-78.7369	-129.624	-29.683	-106.453	-22.4383	-25.4124	-46.1628	-34.3426	-24.3169	-50.264	-27.3363	-21.7536	-22.4853
14	Tianshic acid	34.4353*	30.5498*	25.9976*	24.4824*	40.2996*	27.5253*	30.6553*	33.2273*	32.1792*	32.2057*	24.5242*	34.4655*	32.4206*	37.8766	27.4219*	33.7284	35.6689*	46.6751*	47.0431*	34.0058*
15	Mulberroside A	-25.6751	-11.9258	–	-0.639778	4.52134	-4.52925	-0.631703	–	–	-2.03158	–	-8.68399	-2.05279	–	-9.35999	7.88562	-18.6445	4.68948	-12.4482	-5.54941
16	Hesperidin	-21.7747	6.4594	–	12.0064*	13.6045	5.34324	5.75958	–	–	12.9426*	–	11.092	14.4712	-87.005	5.38596	22.534	4.28813	18.0565	2.56218	–
17	Nobiletin	17.1381	10.9597	13.6386	14.9145*	19.7255*	7.00856	11.3615	12.2455	-22.3651	13.0619*	6.42168	12.2892	19.9697	18.1892	10.3955	12.4783	14.5457	13.0893	29.065*	11.9177
18	3,5,6,7,8,3',4'-Heptamethoxyflavone	5.30339	4.36608	6.17187	5.01183*	15.0067	2.7268	7.97949	-4.08952	-40.834	10.1788*	-18.3803	4.67484	15.6745	3.21544	0.12529	5.34462	9.20537	10.3731	14.7665	11.1592
19	Mangiferin	19.3324	23.9077*	23.2238*	21.2644*	28.4675*	18.791	28.5407*	19.7341	-14.6892	24.0744*	5.58011	27.2728	23.8185	27.5396	23.9358*	30.0681	19.0429	31.0908	45.5682*	22.4428*
20	Timosaponin BⅡ	–	–	–	-152.492	–	–	–	–	–	–	–	–	–	–	–	-102.958	–	–	–	–
21	Glycyrrhizic acid	–	–	–	-64.3383	–	–	–	–	–	-178.695	–	–	–	–	–	-35.8446	–	-324.766	–	–
22	Platycodin D	–	–	–	–	–	–	–	–	–	–	–	–	–	–	–	-586.689	–	–	–	–
23	The original ligands	41.645	27.8811	26.7258	5.4287	21.8394	25.636	31.6881	27.683	6.20371	3.26707	22.4897	35.275	36.3647	58.539	21.1237	84.4747	32.9185	51.0165	25.4934	17.0889
		Note: “-” indicates that there are no docking results,means docking failure.
		“*” indicates that compounds with scores 80% higher than the original ligand,
		-CDOCKER ENETGY negative values indicate that docking is an energy-consuming
